# Supplementary material for: The development and evaluation of an online application to assist in the extraction of data from graphs for use in systematic reviews
Source: Wellcome Open Res. 2019 Mar 7;3:157. Originally published 2018 Dec 10. [Version 3] doi: 10.12688/wellcomeopenres.14738.3 (PMC6372928; doi:10.12688/wellcomeopenres.14738.3)
Supplement: Supplementary file 2 [file wellcomeopenres-3-16552-s0001.tgz]

Archive with 1 entries (1 files):
- 613db8a1-2543-419f-b81b-0e3f72c575f2_Supp_file_2._Information_sheet_given_to_each_participant_during_recruitment.docx
