# Supplementary material for: The development and evaluation of an online application to assist in the extraction of data from graphs for use in systematic reviews
Source: Wellcome Open Res. 2019 Mar 7;3:157. Originally published 2018 Dec 10. [Version 3] doi: 10.12688/wellcomeopenres.14738.3 (PMC6372928; doi:10.12688/wellcomeopenres.14738.3)
Supplement: Supplementary file 7 [file wellcomeopenres-3-16552-s0006.tgz]

Archive with 1 entries (1 files):
- 4394368e-e912-48b1-a363-920cbe58d2fb_Supplementary_File_7._List_of_12_public_health_studies.docx
